# Supplementary material for: Unsupervised machine learning models reveal predictive clinical markers of glioblastoma patient survival using white blood cell counts prior to initiating chemoradiation
Source: Neurooncol Adv. 2023 Nov 11;6(1):vdad140. doi: 10.1093/noajnl/vdad140 (PMC10894654; doi:10.1093/noajnl/vdad140)
Supplement: vdad140_suppl_Supplementary_Data [file vdad140_suppl_supplementary_data.zip]

Archive with 1 entries (1 files):
- vdad140_suppl_Supplementary_Data.csv
