# Supplementary material for: Unsupervised machine learning models reveal predictive clinical markers of glioblastoma patient survival using white blood cell counts prior to initiating chemoradiation
Source: Neurooncol Adv. 2023 Nov 11;6(1):vdad140. doi: 10.1093/noajnl/vdad140 (PMC10894654; doi:10.1093/noajnl/vdad140)
Supplement: vdad140_suppl_Supplementary_Data [file vdad140_suppl_supplementary_data.zip › vdad140_suppl_Supplementary_Data.csv]

Variable / Field Name	Form Name	Section Header	Field Type	Field Label	Choices, Calculations, OR Slider Labels	Field Note	Text Validation Type OR Show Slider Number	Text Validation Min	Text Validation Max	Identifier?	Branching Logic (Show field only if...)	Required Field?	Custom Alignment	Question Number (surveys only)	Matrix Group Name	Matrix Ranking?	Field Annotation
record_id	baseline_data		text	Record ID
mrn	baseline_data		text	MRN						y		y
dob	baseline_data		text	Date of birth			date_mdy			y
gender	baseline_data		radio	Gender	2, Female | 1, Male
race	baseline_data		dropdown	Race	1, American Indian/Alaska Native | 2, Asian | 3, Native Hawaiian or Other Pacific Islander | 4, Black or African American | 5, White | 6, More Than One Race | 98, Unknown / Not Reported
ethnicity	baseline_data		radio	Ethnicity	1, Hispanic or Latino | 0, NOT Hispanic or Latino
vital_status	baseline_data		radio	Vital Status	0, Alive | 1, Deceased
death_date	baseline_data		text	Date of Death			date_mdy				[vital_status] = "1"
weight	baseline_data		text	Weight (kg)			integer
height	baseline_data		text	Height (cm)			integer
bmi	baseline_data		calc	BMI	[weight]/(([height]/100)^2)
kps_diag	baseline_data		text	KPS Score at Diagnosis			integer	0	100
cci_age	baseline_data		radio	CCI: Age	0, +0 (< 50 yrs) | 1, +1 (50-59 yrs) | 2, +2 (60-69 yrs) | 3, +3 (70-79 yrs) | 4, +4 (>80 yrs)							y
cci_dm	baseline_data		radio	CCI: Diabetes	0, +0 (None) | 1, +1 (Diabetes w/ no organ damage) | 2, +2 (Diabetes w/ organ damage)							y
cci_liver	baseline_data		radio	CCI: Liver Disease	0, +0 (None) | 1, +1 (Mild [chronic hepatitis or cirrhosis w/o portal hypertension]) | 3, +3 (Moderate to severe [cirrhosis and portal hypertension with or w/o variceal bleeding history])							y
cci_solidtumor	baseline_data		radio	CCI: Solid tumor other than glioma	0, +0 (None) | 2, +2 (Local) | 6, +6 (Metastatic)							y
cci_aids	baseline_data		radio	CCI: AIDS	0, +0 (No) | 6, +6 (AIDS)							y
cci_ckd	baseline_data		radio	CCI: Moderate to Severe Chronic Kidney Disease	0, +0 (No) | 2, +2 (Yes, on dialysis, s/p kidney transplant, Cr > 3)							y
cci_chf	baseline_data		radio	CCI: Chronic Heart Failure	0, +0 (No) | 1, +1 (Yes [exertional or paroxysmal nocturnal dyspnea and has responded to digitalis or afterload reducing agents])							y
cci_mi	baseline_data		radio	CCI: History of Myocardial Infarction	0, +0 (No) | 1, +1 (Yes [Definite or probable MI])							y
cci_copd	baseline_data		radio	CCI: History of COPD	0, +0 (No) | 1, +1 (Yes)							y
cci_pvd	baseline_data		radio	CCI: Peripheral Vascular Disease	0, +0 (No) | 1, +1 (Intermittent Claudica)							y
cci_dementia	baseline_data		radio	CCI: Dementia	0, +0 (No) | 1, +1 (Yes)							y
cci_cva_tia	baseline_data		radio	CCI: Cardiovascular Accident or Transient Ischemic Attack	0, +0 (No) | 1, +1 (Yes)							y
cci_hemiplegia	baseline_data		radio	CCI: Hemiplegia	0, +0 (No) | 2, +2 (Yes)							y
cci_ctd	baseline_data		radio	CCI: Connective Tissue Disease	0, +0 (No) | 1, +1 (Yes)							y
cci_leukemia	baseline_data		radio	CCI: Leukemia	0, +0 (No) | 2, +2 (Yes)							y
cci_lymphoma	baseline_data		radio	CCI: Lymphoma	0, +0 (No) | 2, +2 (Yes)							y
cci_pepticulcer	baseline_data		radio	CCI: Peptic Ulcer Disease	0, +0 (No) | 1, +1 (Yes)							y
cci_total	baseline_data		calc	CCI Total	sum([cci_age], [cci_dm], [cci_liver], [cci_solidtumor], [cci_aids], [cci_ckd], [cci_chf], [cci_mi], [cci_copd], [cci_pvd], [cci_cva_tia], [cci_dementia], [cci_hemiplegia], [cci_ctd], [cci_leukemia], [cci_lymphoma], [cci_pepticulcer])
case_number	gbm_event_log		text	Case Number						y		y
date_craniotomy	gbm_event_log		text	Date of Craniotomy			date_mdy
side	gbm_event_log		radio	Side	1, Left | 2, Right | 3, Both
lobe	gbm_event_log		radio	Lobe Location	1, Frontal | 2, Temporal | 3, Parietal | 4, Occipital | 5, Brain Stem | 6, Cerebellum | 7, Mixed
idh	gbm_event_log		radio	IDH Mutant Status	0, Wild-type | 1, Mutant
atrx	gbm_event_log		radio	Atrx Status	1, Mutant | 0, Intact
p53	gbm_event_log		radio	P53 Mutation Status (>10% of Cells)	0, Negative | 1, Positive
ki67	gbm_event_log		text	Ki-67 Positive Percent		Put percent in without percent sign	number	0	100
egfr	gbm_event_log		radio	EGFR Amplification	1, Yes | 0, No
mgmt	gbm_event_log		radio	MGMT Status	1, Hypermethylated/ Methylated | 0, Not Hypermethylated/ Unmethylated
lesion_size	gbm_event_log		text	Lesion Size (cm)		(Largest Recorded Dimension)	number	0	20
midline_shift	gbm_event_log		radio	Midline Shift	1, Yes | 0, No
wbc_pre	gbm_event_log		text	WBC (Pre-surgery)			number
hemoglobin_pre_2	gbm_event_log		text	Hemoglobin (Pre-surgery)			number
platelets_pre_2	gbm_event_log		text	Platelets (Pre-surgery)			number
neutrophils_pre	gbm_event_log		text	Neurtrophils (Segs + Bands) (Pre-surgery)			number
lymphocytes_pre	gbm_event_log		text	Lymphocytes (Pre-surgery)			number
wbc_post	gbm_event_log		text	WBC (First Follow-up After Surgery ~2 Weeks)			number
hemoglobin_post	gbm_event_log		text	Hemoglobin (First Follow-up After Surgery ~2 Weeks)			number
platelets_post	gbm_event_log		text	Platelets (First Follow-up After Surgery ~2 Weeks)			number
neutrophils_post	gbm_event_log		text	Neurtrophils (Segs + Bands) (First Follow-up After Surgery ~2 Weeks)			number
lymphocytes_post	gbm_event_log		text	Lymphocytes (First Follow-up After Surgery ~2 Weeks)			number
steroid_dose_pre	gbm_event_log		text	Corticosteroid Starting Dose			integer
steroid_dose_post	gbm_event_log		text	Corticosteroid Dose at Follow-up (~2 weeks)			integer
chemoradiation_start	gbm_event_log		text	ChemoRT Start Date			date_mdy
chemoradiation_complete	gbm_event_log		text	ChemoRT Completed Date			date_mdy
gy_administered	gbm_event_log		text	Number of Gy administered		total	number	0	60
rt_fractions	gbm_event_log		text	Number of Fractions			number	0	40
completed_cycles	gbm_event_log		text	Cycles Completed			number	0	20
tem_dose	gbm_event_log		text	Adjuvant Temodar Dose			number	0	800
ps_status_pd	gbm_event_log		radio	Lesion Status	0, Cancer Progression | 1, Treatment Response | 2, No Future Enhancement Noted
enhancement_date_pd	gbm_event_log		text	Date of First Enhancement			date_mdy				[ps_status_pd] = 0 or [ps_status_pd] = 1
pd_surgery	gbm_event_log		yesno	Surgically managed?							[ps_status_pd] = 0 or [ps_status_pd] = 1
date_craniotomy_pd	gbm_event_log		text	Date of Craniotomy			date_mdy				[pd_surgery] = 1
